# Supplementary material for: Association of serum lipid profile and other systemic risk factors with retinal hard exudates in diabetic retinopathy
Source: Int Ophthalmol. 2024 Aug 2;44(1):338. doi: 10.1007/s10792-024-03263-x (PMC11297163; doi:10.1007/s10792-024-03263-x)
Supplement: Supplementary file 1 — Supplementary file1 (XLSX 20 kb) [file 10792_2024_3263_MOESM1_ESM.xlsx]

## Sheet: Sheet1
NO	AGE	SEX	HEIGHT	WEIGHT	BMI	AFF EYE	TYPE OF DM	DURATION	VA	NEAR VISION	GRADE	GROUP	CMT	HB	HBA1C	TC	TG	LDL	VLDL	HDL	CREATININE	GRBS	STATINS
1	52	F	160	70	27.3	RIGHT	2	35	6/36.	N18	5	3	221	12.3	10.7	253	672	127	134.4	40	1.75	412	NO
2	53	F	158	61	24.4	LEFT	2	0.5	6/36.	N10	3	2	237	11.1	12.3	194	133	131.4	26.6	45.8	1.75	155	NO
3	71	F	164	63	23.4	RIGHT	2	5	6/24.	N18	2	1	180	9.7	7.8	186	140	111	21.2	48.4	1.81	140	NO
4	52	M	167	80	28.7	LEFT	2	15	6/36.	N36	3	2	220	15.2	9.8	187	246	110	48.6	50	0.79	294	NO
5	60	M	170	68	23.5	LEFT	2	6	6/36.	N18	4	2	216	12.6	7.1	206	134	159.8	26.8	34.4	1.21	277	YES
6	56	M	168	65	23	LEFT	2	3	3/60.	N36	5	3	341	15	9.1	234	348	174.5	69.6	34.5	0.94	178	NO
7	55	M	163	60	22.6	LEFT	2	10	6/9.	N6	3	2	256	11.4	13.7	145	86	95.9	17.2	41	1.21	106	YES
8	58	M	155	56	23.3	RIGHT	2	0.5	6/6.	N6	2	1	259	13.2	7.2	141	115	89	23	42.4	0.89	101	NO
9	39	F	158	64	25.6	LEFT	2	14	6/12.	N18	3	2	230	13.9	16.3	184	122	119	24.4	57	0.44	210	YES
10	55	M	170	75	26	RIGHT	2	10	6/18.	N12	5	3	260	11.3	9.8	304	325	230.4	65	37	1.65	185	NO
11	64	M	174	77	25.4	LEFT	2	10	6/60.	N36	4	2	210	13.2	7.2	97	49	66.5	9.8	27.7	0.81	136	YES
12	68	M	161	85	32.8	RIGHT	2	12	6/18.	N6	4	2	225	13.1	10.7	199	128	149	25.6	41	1.07	188	NO
13	68	F	163	66	24.8	RIGHT	2	8	3/60.	N10	1	1	239	10.9	10.5	160	194	97	38.8	43	1.77	220	NO
14	61	F	164	60	22.3	RIGHT	2	17	6/60.	N12	3	2	270	10.7	9.2	195	186	131.8	37.2	43.4	1.07	200	NO
15	60	F	157	57	23.1	LEFT	2	5	2/60.	N36	4	2	220	13	7.2	217	124	164.9	24.8	49	0.97	97	NO
16	58	M	155	46	19.1	RIGHT	2	8	6/18.	N10	4	2	384	13.6	11.4	125	152	67.1	10.4	52.1	0.89	340	NO
17	58	M	170	66	22.8	LEFT	2	10	6/60.	N8	2	1	276	12.3	13.2	184	91	142.7	18.2	36.3	1.85	220	NO
18	46	M	163	62	23.3	RIGHT	2	4	6/18.	N18	5	3	274	13.8	12.6	302	276	143.6	46.8	34.4	1.66	356	NO
19	50	M	158	75	30	LEFT	2	15	6/60.	N36	5	3	348	11.1	7.3	262	197	120	28	34.9	0.77	200	NO
20	56	M	162	61	23.2	LEFT	2	15	CFCF	<N36	5	3	268	12.5	9.7	360	269	279	53.8	45.1	1.51	360	NO
21	52	M	173	77	25.7	LEFT	2	5	1/60.	<N36	5	3	210	13.8	13.3	323	595	232	119	41.7	0.8	421	NO
22	68	M	176	85	27.4	LEFT	2	6	6/24.	N10	2	1	236	12.6	9.9	124	137	66.5	27.4	36.6	1.37	108	NO
23	63	M	155	56	23.3	LEFT	2	3	6/24.	N12	3	2	178	11.6	7.4	128	96	77	19.2	45.4	0.81	120	YES
24	55	F	152	58	25.1	LEFT	2	13	2/60.	N36	4	2	233	12.3	10	148	191	84.5	38.2	39.8	0.77	190	NO
25	65	M	177	90	28.7	LEFT	2	20	6/36.	N18	2	1	328	14.3	9.5	179	150.5	119.3	58.8	28.5	0.74	155	NO
26	74	M	163	64	24.1	RIGHT	2	10	6/36.	N18	5	3	356	12.4	9.8	266	224	88.3	40.4	34.4	1.15	244	NO
27	61	M	169	83	29.1	RIGHT	2	10	6/36.	N18	2	1	213	15.5	9.2	126	103	117.5	48.4	40.8	0.89	188	YES
28	63	F	151	56	24.6	LEFT	2	6	3/60.	<N36	5	3	414	11.7	8.6	222	303	150	60.6	38.8	0.61	215	NO
29	59	F	162	71	27.1	RIGHT	2	25	6/24.	N10	5	3	356	11.3	9	296	412	202.6	82.4	45.4	0.98	266	NO
30	50	M	159	54	21.4	LEFT	2	20	6/36.	N18	3	2	323	11.7	6.8	206	292	129.9	58.4	25	1.39	190	NO
31	62	M	180	83	25.6	RIGHT	2	10	6/24.	N18	5	3	367	13.4	7.3	265	237	225	36.4	42.7	0.78	210	NO
32	52	M	173	62	20.7	RIGHT	2	10	6/9.	N8	2	1	218	13.4	15.3	179	123	117	24.6	46.2	0.97	136	NO
33	57	M	165	59	21.7	LEFT	2	30	6/9.	N6	2	1	217	10.8	13.6	224	96	164.1	19.2	62.4	0.83	129	NO
34	68	F	152	58	25.1	LEFT	2	20	6/60.	N24	5	3	362	11.2	7	298	190	120	56	50	0.77	345	NO
35	47	M	167	72	25.8	RIGHT	2	4	6/36.	N8	4	2	288	12.3	6.4	224	175	154	15	50.3	0.64	238	NO
36	69	M	170	83	28.7	RIGHT	2	5	6/60.	N18	2	1	213	15.5	6.9	190	148	122	23.7	52	0.53	130	NO
37	58	M	156	68	27.9	LEFT	2	10	6/60.	N24	3	2	217	12.2	7.3	210	164	110	23	35	0.6	188	NO
38	47	M	160	73	28.5	RIGHT	2	4	6/24.	N10	2	1	190	14	6	185	133	66.4	18.5	42	0.55	165	NO
39	66	M	148	58	26.5	RIGHT	2	8	6/36.	N18	2	1	212	13.6	5.5	176	112	73.8	21.4	38	0.72	145	NO
40	72	M	158	77	30.8	LEFT	2	12	3/60.	N36	4	2	262	12.2	8.2	220	172	84.4	42.6	40	0.92	262	NO
41	38	F	154	63	26.6	RIGHT	2	1	6/6.	N6	1	1	224	10.4	6.8	160	122	46.6	26.7	52.5	0.55	220	NO
42	51	M	152	67	29	RIGHT	2	7	2/60.	N36	5	3	288	14.2	8	230	178	68.4	33	42.8	1.05	277	NO
43	70	M	167	72	25.8	LEFT	2	20	6/36.	N36	3	2	247	12.2	7.2	180	143	56.8	42.1	48	0.88	163	NO
44	66	F	151	54	23.7	RIGHT	2	4	6/18.	N24	2	1	221	13.5	6	177	136	78.4	30.8	43	0.72	184	NO
45	65	M	163	70	26.3	LEFT	2	15	6/18.	N18	5	3	492	11.6	13.5	233	192	124.5	23.8	42	1.28	188	NO
46	61	F	148	54	24.7	LEFT	2	20	1/60.	N36	5	3	436	10.7	9	206	186	131.4	37.2	44.5	0.82	256	NO
47	54	M	156	74	30.4	RIGHT	2	20	1.60.	N36	3	2	222	13.5	8.2	190	144	63.4	21.3	52	0.76	166	YES
48	49	M	158	83	33.2	LEFT	2	10	2/60.	N36	5	3	372	11.8	9	204	166	118	28	54.2	0.81	236	NO
49	54	M	154	68	28.7	LEFT	2	15	1/60.	N36	5	3	344	12	11.9	134	129	82.2	25.8	39.9	0.92	188	YES
50	61	F	156	72	29.6	RIGHT	2	7	6/60.	N24	4	2	436	10.7	9.8	206	186	131.4	37.2	44.5	0.82	176	NO
51	65	M	163	84	31.6	RIGHT	2	12	6/36.	N24	3	2	361	12	8.9	210	154	86.5	27.5	43.6	1.33	164	NO
52	53	F	153	64	27.3	LEFT	2	5	2/60.	N36	2	1	211	10.4	7.4	165	98	56.7	31.3	38	0.63	121	NO
53	60	M	164	74	27.5	LEFT	2	10	6/24.	N24	3	2	247	13.1	9.8	194	234	129.9	46.8	31.1	1.02	269	NO
54	60	M	148	57	26	LEFT	2	10	6/60.	N24	2	1	217	11.4	5.3	176	145	77.6	34.6	55	0.98	187	NO
55	73	M	167	77	27.6	LEFT	2	16	1/60.	N36	2	1	285	13.8	4.9	109	113	61.7	22.6	29.8	1.58	118	NO
56	47	F	153	65	27.8	RIGHT	2	6	6/18.	N18	4	2	221	10.4	11.9	209	326	136.3	65.2	31.5	0.72	234	NO
57	47	M	176	74	23.9	LEFT	2	10	6/24.	N8	2	1	315	15.5	10.4	134	64	87.1	12.8	41.4	0.97	144	YES
58	65	F	165	71	26.1	RIGHT	2	5	2/60.	N36	5	3	348	13.3	9.7	320	210	238.8	42	59.8	1.39	331	NO
59	57	F	171	62	21.2	RIGHT	2	7	3/60.	N36	4	2	281	11.5	11.2	278	170	196.5	34	57	0.74	267	NO
60	49	M	158	67	26.8	LEFT	2	22	6/60.	N24	3	2	264	14.2	10.7	191	189	134.6	37.8	37.9	0.82	389	NO
61	68	F	152	53	22.9	RIGHT	2	14	6/36.	N12	2	1	247	14.6	8.8	202	228	140	45.6	38.3	0.71	147	NO
62	45	M	168	65	23	LEFT	2	5	6/24.	N12	1	1	208	15.4	7.8	180	143	56.4	27.6	48.5	0.56	122	NO
63	64	M	161	64	24.7	LEFT	2	10	6/36.	N24	2	1	197	13.8	6.4	165	123	43	26	52	0.88	147	NO
64	61	M	173	88	29.4	RIGHT	2	4	6/60.	N36	2	1	210	12.4	5.6	178	137	67.4	24.9	31.4	0.67	133	NO
65	60	F	163	71	26.7	RIGHT	2	8	3/60.	N36	5	3	266	11.5	8.1	200	114	136	22.8	44	0.68	145	NO
66	53	M	158	67	26.8	LEFT	2	3	6/12.	N10	3	2	249	15.6	6.7	189	156	43	36.1	52	0.81	187	NO
67	63	M	176	73	23.6	RIGHT	2	15	6/36.	N12	3	2	255	11.3	10.9	195	143	111	67	45.6	1.44	188	NO
68	58	M	168	65	23	RIGHT	2	7	2/60.	N36	5	3	316	12.4	9.6	251	316	156.4	154.4	32.8	0.84	366	NO
69	52	M	156	67	27.5	LEFT	2	10	6/12.	N18	4	2	288	15.2	8.6	197	234	112	76	50	0.79	213	NO
70	68	M	167	72	25.8	RIGHT	2	5	6/36.	N24	3	2	265	12.4	9.3	185	91	53.8	23	35.8	1.88	245	YES
71	65	F	156	65	26.7	RIGHT	2	4	6/60.	N36	3	2	266	11.2	6.3	184	165	74	48.6	52	0.77	188	NO
72	56	M	167	73	26.2	LEFT	2	20	2/60.	N36	5	3	327	12.5	8.4	326	243	191.7	65.3	43.1	0.54	342	NO
73	72	F	162	71	27.1	RIGHT	2	15	6/36.	N24	2	1	213	14.9	5.6	165	111	34	21	58	0.76	140	NO
74	48	F	154	62	26.1	RIGHT	2	8	6/24.	N18	5	3	241	13.8	7.1	196	158	79	43.6	55.4	0.93	189	NO
75	57	M	174	69	22.8	RIGHT	2	5	6/18.	N12	3	2	194	10.9	6.3	213	179	112	48.6	57.1	0.44	176	NO
76	67	M	177	75	23.9	LEFT	2	40	6/24.	N24	3	2	203	12.8	7.5	161	56	84.6	11.2	71.3	1.25	188	YES
77	62	M	168	74	26.2	LEFT	2	5	6/6.	N6	1	1	194	13.8	4.8	162	137	67	36.7	53	0.36	188	NO
78	59	M	164	80	29.7	RIGHT	2	10	6/60.	N36	5	3	366	14.7	9.7	270	216	145.8	76.9	48.9	1.2	287	NO
79	61	F	151	59	25.9	LEFT	2	3	6/9.	N6	2	1	210	13.4	5.3	160	194	54	21	54.6	0.85	136	NO
80	50	M	170	78	27	RIGHT	2	12	6/18.	N18	4	2	369	12.8	8.3	215	147	161	29.4	27.2	1.07	234	NO
81	55	M	163	72	27.1	LEFT	2	6	6/60.	N36	5	3	326	11.7	12.2	206	158	78	43.8	56.4	0.97	255	NO
82	65	F	169	63	22.1	LEFT	2	12	6/36.	N24	5	3	287	12.5	9.6	287	184.3	76.4	67.3	47.6	0.65	190	NO
83	60	M	171	83	28.4	RIGHT	2	10	6/36.	N24	5	3	211	11.2	6.2	168	133	93	26.6	43	0.52	211	NO
84	51	M	156	59	24.2	LEFT	2	20	6/60.	N36	5	3	267	15.4	8.5	180	156	114.9	64.8	53.8	0.87	378	NO
85	79	M	164	65	24.2	RIGHT	2	4	6/24.	N18	2	1	196	12.6	4.9	121	87	32.6	18.7	45.8	0.65	123	NO
86	43	F	175	81	26.4	LEFT	2	7	6/6.	N12	2	1	204	12.3	8	148	101	93	17.2	56.5	0.72	132	NO
87	57	F	158	74	29.6	RIGHT	2	8	6/18.	N10	2	1	214	11.8	6.6	109	112	61.7	22.6	54	0.76	156	NO
88	66	F	168	69	24.4	RIGHT	2	15	6/60.	N36	2	1	198	14.6	6.9	201	152.4	87.6	45.9	48.9	1.2	121	NO
89	52	M	159	58	22.9	RIGHT	2	10	6/24.	N10	5	3	213	13.2	7.8	121	116	68	23	43	0.87	133	NO
90	74	F	172	76	25.7	LEFT	2	5	6/12.	N12	2	1	230	11.2	8.1	179	158	146.3	51.3	54.6	0.57	369	NO
91	57	M	165	81	29.8	RIGHT	2	9	6/12.	N18	5	3	201	14.7	10	168	120	112	78.4	36	0.9	254	YES
92	54	M	169	78	27.3	LEFT	2	12	6/36.	N24	5	3	289	13.5	9.5	347	267	145.8	78.4	35	0.78	187	NO
93	60	M	168	67	23.7	RIGHT	2	10	6/36.	N24	5	3	312	12.4	8.4	236	184	112.7	36.4	42.6	0.66	196	NO
94	59	M	173	77	25.7	RIGHT	2	8	6/6.	N8	5	3	203	11.8	7.6	148	201	83.2	40.2	48.8	1.14	138	NO
95	49	F	171	79	27	LEFT	2	5	6/36.	N12	2	1	227	12.6	5.1	146	190	84.8	38.4	39.8	0.65	111	NO
96	64	F	163	68	25.6	LEFT	2	6	6/12.	N8	2	1	235	13.5	5.7	126	87	95.9	17.2	41	0.95	164	NO
																		111.757
